# Supplementary material for: Host Response Markers of Inflammation and Endothelial Activation Associated with COVID-19 Severity and Mortality: A GeoSentinel Prospective Observational Cohort
Source: Viruses. 2024 Oct 15;16(10):1615. doi: 10.3390/v16101615 (PMC11512287; doi:10.3390/v16101615)
Supplement: Supplementary file 1 [file viruses-16-01615-s001.zip]

Archive with 1 entries (1 files):
- viruses-3203923-supplementary.pdf
